# Supplementary material for: Design and Development of High-Performance Bio-Based Thermoplastic Polyurethane (TPU) Nanocomposites Enabled by Silane-Modified Nanocellulose
Source: Polymers (Basel). 2026 Jul 5;18(13):1665. doi: 10.3390/polym18131665 (PMC13363711; doi:10.3390/polym18131665)
Supplement: Supplementary file 1 [file polymers-18-01665-s001.zip]

Archive with 1 entries (1 files):
- polymers-4368652-supplementary.pdf
